# Supplementary material for: DUB1 suppresses Hippo signaling by modulating TAZ protein expression in gastric cancer
Source: J Exp Clin Cancer Res. 2022 Jul 12;41:219. doi: 10.1186/s13046-022-02410-5 (PMC9275142; doi:10.1186/s13046-022-02410-5)
Supplement: Supplementary file 5 — Additional file 5. [file 13046_2022_2410_MOESM5_ESM.xlsx]

## Sheet: figure2
C		siControl			siDUB1#1			siDUB1#2
	CTGF	0.976411	1.02371	1.00117	0.417498	0.389481	0.362293	0.29855	0.283563	0.295322
	CYR61	0.98276	0.893184	1.12405	0.445152	0.407608	0.415279	0.343711	0.349501	0.375279
D		siControl			siDUB1#1			siDUB1#2
	CTGF	1.03211	0.983641	0.984247	0.502113	0.516622	0.573897	0.324188	0.309646	0.361356
	CYR61	0.99483	1.02937	0.9758	0.391314	0.407205	0.3725	0.291245	0.333069	0.315555
E	siControl	siDUB1#1	siDUB1#2
	0.918124	0.544728	0.38675
	0.993037	0.500452	0.350618
	1.08884	0.470584	0.373994
F	siControl	siDUB1#1	siDUB1#2
	0.946715	0.493349	0.337022
	0.916241	0.48457	0.307885
	1.13704	0.458183	0.326434
H		Flag			Flag-DUB1
	CTGF	1.01705	1.09094	0.892019	3.05323	3.13812	2.89268
	CYR61	1.22794	0.924059	0.848003	1.88721	1.63756	2.1159
I	Flag	Flag-DUB1
	0.884294	1.85634
	1.00797	1.88017
	1.10773	2.11139

## Sheet: figure3
A	Time(h)	siControl			siDUB1#1			siDUB1#2
	0	0.975	0.975	1.05	0.913043	1.01087	1.07609	0.884615	1.03846	1.07692
	24	5.4375	6.1875	6.5625	2.44565	1.79348	2.77174	1.42308	1.88461	1.53846
	48	9.675	9.675	10.425	4.59783	5.47826	5.15217	3.76923	3.38462	4.15385
	72	15.4875	15.8625	16.6125	5.96739	7.27174	5.6413	3.96154	4.73077	5.11538
B	Time(h)	siControl			siDUB1#1			siDUB1#2
	0	0.925926	1	1.07407	1.04819	0.939759	1.01205	1	0.928571	1.07143
	24	4.07407	4.07407	4.81481	2.53012	2.53012	3.25301	1.78571	2.14286	2.5
	48	10.7407	10	11.1111	4.91566	4.87952	4.51807	2.5	4.64286	3.92857
	72	15.1852	16.2963	14.8148	6.50602	7.95181	5.78313	4.28571	5	4.28571
C	siControl	siDUB1	siDUB2
	0.54	0.22	0.23
	0.58	0.24	0.21
	0.52	0.28	0.19
D	siControl	siDUB1	siDUB2
	0.61	0.3	0.19
	0.64	0.28	0.17
	0.6	0.31	0.21
E		siControl			siDUB1#1			siDUB1#2
	G0/G1	34	32	31	41	39	42	42	45	43
	S	17	15	18	18	17	18	17	15	18
	G2/M	49	53	51	41	44	40	41	40	39
F		siControl			siDUB1#1			siDUB1#2
	G0/G1	42	45	43	62	60	58	64	63	63
	S	17	15	18	16	13	13	13	13	17
	G2/M	41	40	39	22	27	29	23	24	20
G	siControl	siDUB1#1	siDUB1#2		H	siControl	siDUB1#1	siDUB1#2
	290	190	151			442	232	171
	279	176	140			458	210	178
	312	195	175			450	225	183
I	TIME(h)	siControl			siDUB1#1			siDUB1#2
	0	0	0	0	0	0	0	0	0	0
	24	0.52	0.57	0.501	0.3	0.25	0.32	0.16	0.18	0.13
	48	1	0.96	0.92	0.61	0.65	0.58	0.45	0.42	0.48
J	TIME(h)	siControl			siDUB1#1			siDUB1#2
	0	0	0	0	0	0	0	0	0	0
	24	0.46	0.42	0.48	0.2	0.18	0.24	0.17	0.12	0.18
	48	1	0.96	0.94	0.45	0.48	0.52	0.4	0.35	0.42
L	Time(days)	shControl					shDUB1
	0	0	0	0	0	0	0	0	0	0	0
	14	31	28	42	65	51	32	14	12	12	10
	21	73	93	96	109	125	52	42	35	33	22
	28	208	147	164	183	176	84	62	52	56	34
	35	412	308	358	343	292	134	91	95	99	66
M	shControl	shDUB1
	0.555	0.27
	0.435	0.18
	0.39	0.165
	0.45	0.15
	0.39	0.18

## Sheet: figure4
C		siControl			siDUB1			TAZ			siDUB1+TAZ
	CTGF	0.86872	0.942215	1.18906	0.353597	0.385957	0.333546	4.20655	3.72715	3.67596	1.08884	0.996275	1.12501
	CYR61	0.983917	1.01443	1.00165	0.345504	0.264894	0.284735	4.13233	4.02617	3.74503	1.18371	1.05374	1.23193
D		siControl			siDUB1			TAZ			siDUB1+TAZ
	CTGF	0.86605	0.947572	1.18638	0.335445	0.270199	0.333088	4.06107	3.50148	3.96517	1.03595	0.881881	0.985655
	CYR61	1.09817	0.802016	1.09982	0.30003	0.232085	0.265789	3.71009	4.26442	4.25596	1.11852	1.15589	1.06812
E	siControl	siDUB1	TAZ	siDUB1+TAZ		F	siControl	siDUB1	TAZ	siDUB1+TAZ
	0.96	0.25	3.25	1.21			0.91	0.21	3.48	1.23
	0.93	0.28	3.57	1.04			0.95	0.24	3.67	1.13
	1.09	0.23	3.13	1.09			1.11	0.18	3.89	0.87
G	Time(h)	siControl			siDUB1			TAZ			siDUB1+TAZ
	0	0.98	0.97	1.05	0.92	0.95	1.13	1.04	1.16	0.8	1.15	0.89	0.95
	24	4.76	3.01	3.83	1.68	2.13	2.13	9.23	8.59	7.89	3.88	4.91	4.62
	48	9.83	9.29	8.84	4.87	5.89	3.95	16.27	18.43	17.84	11.23	13.89	12.02
	72	15.32	16.43	14.91	6.78	8.25	7.15	31.42	27.96	29.79	16.75	18.79	17.42
H	Time(h)	siControl			siDUB1			TAZ			siDUB1+TAZ
	0	0.92	0.91	1.14	0.95	0.92	1.07	1.04	1.06	0.9	0.84	0.95	1.19
	24	5.63	4.78	4.92	1.83	1.68	2.01	9.28	11.25	11.73	5.98	6.35	6.67
	48	11.62	12.75	13.35	3.56	3.19	4.58	23.58	21.49	24.6	14.64	12.39	15.27
	72	17.58	18.25	19.92	6.43	5.82	7.2	34.59	32.91	36.82	22.34	20.69	22.91
I	siControl	siDUB1	TAZ	siDUB1+TAZ		J	siControl	siDUB1	TAZ	siDUB1+TAZ
	0.46	0.24	0.74	0.5			0.49	0.3	0.73	0.51
	0.48	0.28	0.72	0.53			0.53	0.28	0.7	0.55
	0.52	0.27	0.74	0.51			0.52	0.26	0.75	0.54
L		siControl			siDUB1			TAZ			siDUB1+TAZ
	G0/G1	36	33	35	43	45	48	23	24	22	35	36	33
	S	44	42	41	42	41	39	55	51	50	46	44	47
	G2/M	20	24	24	15	14	13	22	25	28	18	20	20
M	siControl	siDUB1	TAZ	siDUB1+TAZ		N	siControl	siDUB1	TAZ	siDUB1+TAZ
	375	245	559	400			380	220	580	376
	382	211	574	411			368	235	562	389
	393	230	537	380			371	269	574	375
O	siControl	siDUB1	TAZ	siDUB1+TAZ		P	siControl	siDUB1	TAZ	siDUB1+TAZ
	510	278	925	527			589	278	879	628
	472	289	885	489			627	324	869	589
	465	243	847	461			561	357	849	607
Q	TIME(h)	siControl			siDUB1			TAZ			siDUB1+TAZ
	0	0	0	0	0	0	0	0	0	0	0	0	0
	12	0.35	0.35	0.26	0.08	0.12	0.14	0.63	0.61	0.6	0.31	0.35	0.37
	24	0.44	0.48	0.52	0.21	0.18	0.25	1	0.98	0.95	0.48	0.52	0.55
R	TIME(h)	siControl			siDUB1			TAZ			siDUB1+TAZ
	0	0	0	0	0	0	0	0	0	0	0	0	0
	12	0.35	0.37	0.42	0.12	0.09	0.14	0.58	0.64	0.66	0.37	0.38	0.44
	24	0.48	0.52	0.55	0.19	0.23	0.26	1	0.94	1	0.57	0.62	0.55

## Sheet: figure5
J	CHX(h)	siControl			siDUB1
		1	1	1	1	1	1
	0	1	1	1	1	1	1
	3	0.97	0.93	0.9	0.74	0.79	0.71
	6	0.82	0.75	0.86	0.38	0.31	0.32
	9	0.56	0.48	0.58	0.18	0.12	0.2
K	CHX(h)	Flag			Flag-DUB1
	0	1	1	1	1	1	1
	3	0.57	0.55	0.63	0.93	0.92	0.85
	6	0.23	0.21	0.27	0.72	0.77	0.68
	9	0.07	0.1	0.15	0.35	0.28	0.4

## Sheet: Supplementary Figure2
D
		CHX(h)	siControl			siDUB1
			1	1	1	1	1	1
		0	1	1	1	1	1	1
		3	0.79	0.75	0.73	0.67	0.63	0.72
		6	0.5	0.45	0.42	0.36	0.38	0.44
		9	0.35	0.28	0.26	0.19	0.25	0.3
E		CHX(h)	Flag			Flag-DUB1
		0	1	1	1	1	1	1
		3	0.83	0.87	0.85	0.86	0.83	0.85
		6	0.64	0.58	0.54	0.7	0.65	0.63
		9	0.39	0.42	0.35	0.5	0.43	0.56

## Sheet: Supplementary Figure3
A	siControl			siDUB1#1			siDUB1#2
	0.912777	0.998697	1.08853	1.21416	0.991653	0.926453	1.25419	1.06767	1.03883
B	Flag			Flag-DUB1
	0.910807	1.0522	1.037	0.949641	0.951367	1.16976
