# Supplementary material for: DUB1 suppresses Hippo signaling by modulating TAZ protein expression in gastric cancer
Source: J Exp Clin Cancer Res. 2022 Jul 12;41:219. doi: 10.1186/s13046-022-02410-5 (PMC9275142; doi:10.1186/s13046-022-02410-5)
Supplement: Supplementary file 6 — Additional file 6. [file 13046_2022_2410_MOESM6_ESM.xlsx]

## Sheet: 工作表1
CTGF			CTGF			CTGF
control	0.968426		control	0.926659		control	1.0672
control	0.923954		control	1.12049		control	0.933692
UCHL5	0.603944		USP1	0.356912		USP32	0.910179
USP44	0.91092		FBXO1	0.445577		USP26	0.988974
STAMBPL1	0.943805		USP16	0.447142
USP43	0.756815		USP30	0.448328
USP27X	0.733927		OTUD5	0.450149
UBL5	0.793989		USP9X	0.450985
ATXN3	0.569714		PAN2	0.480458
USP8	0.637526		USP53	0.481822
USP11	0.635284		TNFAIP	0.488699
UBL3	0.75165		OTUD7A	0.488812
USP3	0.703447		FBXO8	0.504813
USP40	0.616045		USP29	0.51834
JOSP2	0.72222		USP12	0.542518
UFD1L	0.711503		USP50	0.554946
USP35	0.72707		USP7	0.568818
USP54	0.793685		USP41	0.570646
USP17L2	0.580595		OTUB1	0.576644
USP33	0.803399		UCHL1	0.580254
UCK2	0.97807		USP34	0.592423
USP37	0.512867		SENP2	0.612484
STAMBP	0.693819		OTUB2	0.620644
ZRANB1	0.845092		USP9Y	0.624342
USP36	0.451363		PSMD14	0.636546
UCHL3	0.567776		COPS5	0.668235
OTUD1	0.72791		VCPIP1	0.715036
USP24	0.633329		USP51	0.717772
USPL1	0.672249		USP21	0.734215
OTUD4	0.618539		USP18	0.734931
USP42	0.703546		MPND	0.735469
USP14	0.702624		USP2	0.758973
USP4	0.734327		USP13	0.802347
UBTD1	0.646527		UBR1	0.803523
USP39	0.636569		USP46	0.808416
USP25	0.749862		YOD1	0.873441
USP47	0.7678		BAP1	1.07266
USP20	0.583126		USP19	1.14558
USP6	0.995723		USP28	1.1694
USP38	0.606862		USP49	1.18887
UBTD2	0.706955		UEVLD	1.64305
CYL0	0.630147		USP45	2.2446
BRCL3	0.803063		USP48	2.264
USP5	0.852993		OTUD7B	2.31712
PRPF8	0.773928		OTUD6B	3.37894
USP22	0.95494		JOSD1	6.33672
USP15	1.05353		USP10	7.00322
USP31	1.03066		UBL4A	9.81567
